# Supplementary material for: A study of the transferability of influenza case detection systems between two large healthcare systems
Source: PLoS One. 2017 Apr 5;12(4):e0174970. doi: 10.1371/journal.pone.0174970 (PMC5381795; doi:10.1371/journal.pone.0174970)
Supplement: S1 Table — (XLSX) [file pone.0174970.s004.xlsx]

## Sheet: Sheet1
Setting	Name	folder	Development Institution	Development Parser	Application Institution	Application Parser	NLP Transfer	BN Transfer	Classification Task	AUC	C.I. of AUC	SCORE (logit transformation of AUC)
1	BCDIH at IH [Local BCD]	folder1	IH	IH	IH	IH	NO	NO	FLU_NILI	0.5773	(0.5248-0.6299)	0.135369
1	BCDIH at IH [Local BCD]	folder2	IH	IH	IH	IH	NO	NO	FLU_NILI	0.4667	(0.4182-0.5152)	-0.0579338
1	BCDIH at IH [Local BCD]	folder3	IH	IH	IH	IH	NO	NO	FLU_NILI	0.521	(0.4739-0.568)	0.0365022
1	BCDIH at IH [Local BCD]	folder4	IH	IH	IH	IH	NO	NO	FLU_NILI	0.5104	(0.4639-0.5569)	0.0180693
1	BCDIH at IH [Local BCD]	folder5	IH	IH	IH	IH	NO	NO	FLU_NILI	0.5519	(0.5072-0.5965)	0.0904855
1	BCDIH at IH [Local BCD]	folder1	IH	IH	IH	IH	NO	NO	FLU_NON	0.916	(0.8978-0.9341)	1.03762
1	BCDIH at IH [Local BCD]	folder2	IH	IH	IH	IH	NO	NO	FLU_NON	0.9234	(0.9063-0.9404)	1.08116
1	BCDIH at IH [Local BCD]	folder3	IH	IH	IH	IH	NO	NO	FLU_NON	0.896	(0.8713-0.9207)	0.935275
1	BCDIH at IH [Local BCD]	folder4	IH	IH	IH	IH	NO	NO	FLU_NON	0.9093	(0.8907-0.928)	1.0011
1	BCDIH at IH [Local BCD]	folder5	IH	IH	IH	IH	NO	NO	FLU_NON	0.9034	(0.8802-0.9266)	0.970903
2	BCDIH ported to UPMC, with IH parser	folder1	IH	IH	UPMC	IH	YES	YES	FLU_NILI	0.5939	(0.5243-0.6636)	0.16508
2	BCDIH ported to UPMC, with IH parser	folder2	IH	IH	UPMC	IH	YES	YES	FLU_NILI	0.609	(0.5356-0.6824)	0.192441
2	BCDIH ported to UPMC, with IH parser	folder3	IH	IH	UPMC	IH	YES	YES	FLU_NILI	0.6255	(0.5578-0.6932)	0.222775
2	BCDIH ported to UPMC, with IH parser	folder4	IH	IH	UPMC	IH	YES	YES	FLU_NILI	0.5185	(0.4489-0.5882)	0.0321525
2	BCDIH ported to UPMC, with IH parser	folder5	IH	IH	UPMC	IH	YES	YES	FLU_NILI	0.6416	(0.5708-0.7123)	0.252896
2	BCDIH ported to UPMC, with IH parser	folder1	IH	IH	UPMC	IH	YES	YES	FLU_NON	0.8373	(0.7852-0.8895)	0.711494
2	BCDIH ported to UPMC, with IH parser	folder2	IH	IH	UPMC	IH	YES	YES	FLU_NON	0.8311	(0.7768-0.8853)	0.692024
2	BCDIH ported to UPMC, with IH parser	folder3	IH	IH	UPMC	IH	YES	YES	FLU_NON	0.8411	(0.796-0.8861)	0.723724
2	BCDIH ported to UPMC, with IH parser	folder4	IH	IH	UPMC	IH	YES	YES	FLU_NON	0.7903	(0.7337-0.8469)	0.576194
2	BCDIH ported to UPMC, with IH parser	folder5	IH	IH	UPMC	IH	YES	YES	FLU_NON	0.8308	(0.78-0.8817)	0.691096
3	BCDIH ported with relearning	folder1	UPMC	IH	UPMC	IH	YES	NO	FLU_NILI	0.6355	(0.5659-0.705)	0.241418
3	BCDIH ported with relearning	folder2	UPMC	IH	UPMC	IH	YES	NO	FLU_NILI	0.6443	(0.5713-0.7173)	0.258004
3	BCDIH ported with relearning	folder3	UPMC	IH	UPMC	IH	YES	NO	FLU_NILI	0.6401	(0.5706-0.7096)	0.250066
3	BCDIH ported with relearning	folder4	UPMC	IH	UPMC	IH	YES	NO	FLU_NILI	0.6093	(0.5368-0.6819)	0.192988
3	BCDIH ported with relearning	folder5	UPMC	IH	UPMC	IH	YES	NO	FLU_NILI	0.6355	(0.5679-0.7032)	0.241418
3	BCDIH ported with relearning	folder1	UPMC	IH	UPMC	IH	YES	NO	FLU_NON	0.8582	(0.8118-0.9046)	0.781912
3	BCDIH ported with relearning	folder2	UPMC	IH	UPMC	IH	YES	NO	FLU_NON	0.8467	(0.7957-0.8977)	0.742187
3	BCDIH ported with relearning	folder3	UPMC	IH	UPMC	IH	YES	NO	FLU_NON	0.8471	(0.798-0.8962)	0.743527
3	BCDIH ported with relearning	folder4	UPMC	IH	UPMC	IH	YES	NO	FLU_NON	0.8002	(0.7407-0.8597)	0.602603
3	BCDIH ported with relearning	folder5	UPMC	IH	UPMC	IH	YES	NO	FLU_NON	0.8317	(0.7821-0.8814)	0.693883
4	ported BCDIH with the UPMC parser	folder1	IH	IH	UPMC	UPMC	NO	YES	FLU_NILI	0.6115	(0.5383-0.6846)	0.197005
4	ported BCDIH with the UPMC parser	folder2	IH	IH	UPMC	UPMC	NO	YES	FLU_NILI	0.6177	(0.541-0.6944)	0.208373
4	ported BCDIH with the UPMC parser	folder3	IH	IH	UPMC	UPMC	NO	YES	FLU_NILI	0.5709	(0.5041-0.6378)	0.124002
4	ported BCDIH with the UPMC parser	folder4	IH	IH	UPMC	UPMC	NO	YES	FLU_NILI	0.5084	(0.4359-0.581)	0.0145937
4	ported BCDIH with the UPMC parser	folder5	IH	IH	UPMC	UPMC	NO	YES	FLU_NILI	0.5608	(0.492-0.6296)	0.106146
4	ported BCDIH with the UPMC parser	folder1	IH	IH	UPMC	UPMC	NO	YES	FLU_NON	0.8654	(0.822-0.9088)	0.808172
4	ported BCDIH with the UPMC parser	folder2	IH	IH	UPMC	UPMC	NO	YES	FLU_NON	0.8747	(0.8231-0.9263)	0.843908
4	ported BCDIH with the UPMC parser	folder3	IH	IH	UPMC	UPMC	NO	YES	FLU_NON	0.85	(0.8193-0.8808)	0.753328
4	ported BCDIH with the UPMC parser	folder4	IH	IH	UPMC	UPMC	NO	YES	FLU_NON	0.8212	(0.7713-0.8711)	0.662081
4	ported BCDIH with the UPMC parser	folder5	IH	IH	UPMC	UPMC	NO	YES	FLU_NON	0.832	(0.7835-0.8805)	0.694814
5	BCDUPMC at UPMC [Local BCD]	folder1	UPMC	UPMC	UPMC	UPMC	NO	NO	FLU_NILI	0.7248	(0.6545-0.795)	0.42057
5	BCDUPMC at UPMC [Local BCD]	folder2	UPMC	UPMC	UPMC	UPMC	NO	NO	FLU_NILI	0.6478	(0.5707-0.7249)	0.264652
5	BCDUPMC at UPMC [Local BCD]	folder3	UPMC	UPMC	UPMC	UPMC	NO	NO	FLU_NILI	0.7051	(0.6379-0.7724)	0.378576
5	BCDUPMC at UPMC [Local BCD]	folder4	UPMC	UPMC	UPMC	UPMC	NO	NO	FLU_NILI	0.6704	(0.5939-0.7468)	0.308347
5	BCDUPMC at UPMC [Local BCD]	folder5	UPMC	UPMC	UPMC	UPMC	NO	NO	FLU_NILI	0.685	(0.6139-0.7562)	0.33738
5	BCDUPMC at UPMC [Local BCD]	folder1	UPMC	UPMC	UPMC	UPMC	NO	NO	FLU_NON	0.9022	(0.8566-0.9478)	0.964964
5	BCDUPMC at UPMC [Local BCD]	folder2	UPMC	UPMC	UPMC	UPMC	NO	NO	FLU_NON	0.7745	(0.6968-0.8523)	0.535875
5	BCDUPMC at UPMC [Local BCD]	folder3	UPMC	UPMC	UPMC	UPMC	NO	NO	FLU_NON	0.9319	(0.8891-0.9746)	1.13622
5	BCDUPMC at UPMC [Local BCD]	folder4	UPMC	UPMC	UPMC	UPMC	NO	NO	FLU_NON	0.8927	(0.8446-0.9408)	0.920106
5	BCDUPMC at UPMC [Local BCD]	folder5	UPMC	UPMC	UPMC	UPMC	NO	NO	FLU_NON	0.9182	(0.8754-0.961)	1.05018
6	BCDUPMC ported to IH	folder1	UPMC	UPMC	IH	UPMC	YES	YES	FLU_NILI	0.7616	(0.7172-0.8061)	0.504421
6	BCDUPMC ported to IH	folder2	UPMC	UPMC	IH	UPMC	YES	YES	FLU_NILI	0.7745	(0.732-0.817)	0.535875
6	BCDUPMC ported to IH	folder3	UPMC	UPMC	IH	UPMC	YES	YES	FLU_NILI	0.7589	(0.7128-0.8051)	0.497987
6	BCDUPMC ported to IH	folder4	UPMC	UPMC	IH	UPMC	YES	YES	FLU_NILI	0.7455	(0.7017-0.7892)	0.46676
6	BCDUPMC ported to IH	folder5	UPMC	UPMC	IH	UPMC	YES	YES	FLU_NILI	0.7592	(0.7167-0.8017)	0.4987
6	BCDUPMC ported to IH	folder1	UPMC	UPMC	IH	UPMC	YES	YES	FLU_NON	0.8771	(0.8491-0.9052)	0.853497
6	BCDUPMC ported to IH	folder2	UPMC	UPMC	IH	UPMC	YES	YES	FLU_NON	0.7391	(0.6843-0.7939)	0.452229
6	BCDUPMC ported to IH	folder3	UPMC	UPMC	IH	UPMC	YES	YES	FLU_NON	0.9018	(0.873-0.9307)	0.962999
6	BCDUPMC ported to IH	folder4	UPMC	UPMC	IH	UPMC	YES	YES	FLU_NON	0.9229	(0.904-0.9418)	1.0781
6	BCDUPMC ported to IH	folder5	UPMC	UPMC	IH	UPMC	YES	YES	FLU_NON	0.9043	(0.8837-0.9249)	0.975401
7	BCDUPMC ported with relearning	folder1	IH	UPMC	IH	UPMC	YES	NO	FLU_NILI	0.6387	(0.5826-0.6948)	0.247429
7	BCDUPMC ported with relearning	folder2	IH	UPMC	IH	UPMC	YES	NO	FLU_NILI	0.6936	(0.6441-0.7431)	0.35482
7	BCDUPMC ported with relearning	folder3	IH	UPMC	IH	UPMC	YES	NO	FLU_NILI	0.6168	(0.564-0.6695)	0.206719
7	BCDUPMC ported with relearning	folder4	IH	UPMC	IH	UPMC	YES	NO	FLU_NILI	0.6994	(0.6493-0.7494)	0.366737
7	BCDUPMC ported with relearning	folder5	IH	UPMC	IH	UPMC	YES	NO	FLU_NILI	0.5999	(0.5492-0.6506)	0.17591
7	BCDUPMC ported with relearning	folder1	IH	UPMC	IH	UPMC	YES	NO	FLU_NON	0.92	(0.8982-0.9418)	1.0607
7	BCDUPMC ported with relearning	folder2	IH	UPMC	IH	UPMC	YES	NO	FLU_NON	0.9479	(0.9347-0.9611)	1.25992
7	BCDUPMC ported with relearning	folder3	IH	UPMC	IH	UPMC	YES	NO	FLU_NON	0.9034	(0.8761-0.9307)	0.970903
7	BCDUPMC ported with relearning	folder4	IH	UPMC	IH	UPMC	YES	NO	FLU_NON	0.9338	(0.9143-0.9534)	1.1494
7	BCDUPMC ported with relearning	folder5	IH	UPMC	IH	UPMC	YES	NO	FLU_NON	0.9156	(0.8937-0.9376)	1.03536
8	porting BCDUPMC with the IH parser	folder1	UPMC	UPMC	IH	IH	NO	YES	FLU_NILI	0.6674	(0.6188-0.7161)	0.302464
8	porting BCDUPMC with the IH parser	folder2	UPMC	UPMC	IH	IH	NO	YES	FLU_NILI	0.6913	(0.6466-0.736)	0.35013
8	porting BCDUPMC with the IH parser	folder3	UPMC	UPMC	IH	IH	NO	YES	FLU_NILI	0.7024	(0.6567-0.748)	0.372952
8	porting BCDUPMC with the IH parser	folder4	UPMC	UPMC	IH	IH	NO	YES	FLU_NILI	0.6339	(0.5879-0.6799)	0.238421
8	porting BCDUPMC with the IH parser	folder5	UPMC	UPMC	IH	IH	NO	YES	FLU_NILI	0.6429	(0.5926-0.6932)	0.255354
8	porting BCDUPMC with the IH parser	folder1	UPMC	UPMC	IH	IH	NO	YES	FLU_NON	0.7898	(0.7458-0.8337)	0.574884
8	porting BCDUPMC with the IH parser	folder2	UPMC	UPMC	IH	IH	NO	YES	FLU_NON	0.5737	(0.5212-0.6263)	0.12897
8	porting BCDUPMC with the IH parser	folder3	UPMC	UPMC	IH	IH	NO	YES	FLU_NON	0.8787	(0.8535-0.9039)	0.85998
8	porting BCDUPMC with the IH parser	folder4	UPMC	UPMC	IH	IH	NO	YES	FLU_NON	0.8741	(0.8509-0.8973)	0.841535
8	porting BCDUPMC with the IH parser	folder5	UPMC	UPMC	IH	IH	NO	YES	FLU_NON	0.8275	(0.7906-0.8644)	0.680979
